# Supplementary material for: Genomic characterization of endemic diarrheagenic Escherichia coli and Escherichia albertii from infants with diarrhea in Vietnam
Source: PLoS Negl Trop Dis. 2023 Apr 4;17(4):e0011259. doi: 10.1371/journal.pntd.0011259 (PMC10104362; doi:10.1371/journal.pntd.0011259)
Supplement: S1 Table — (XLSX) [file pntd.0011259.s001.xlsx]

## Sheet:  S1 Table
S1 Table. Overview of 122 diarrheagenic Escherichia coli (DEC) strains isolated in this study and selection process
DEC strains stored at -80℃
Pathotype	Marker genes	2012	2013	2014	2015	Total
EPEC	eae	2	27	12	6	47
ETEC	lt, st	1	1	1	0	3
EAEC	aggR	3	33	23	5	64
EIEC	ipaH	2	4	2	0	8
Total		8	65	38	11	122
Strains that were not observed to grow
Pathotype	Marker genes	2012	2013	2014	2015	Total
EPEC	eae	0	9	3	0	12
ETEC	lt, st	0	0	0	0	0
EAEC	aggR	0	10	6	0	16
EIEC	ipaH	0	0	1	0	1
Total		0	19	10	0	29
Stored strains with no virulence gene detected via PCR
Pathotype	Marker genes	2012	2013	2014	2015	Total
EPEC	eae	0	0	1	0	1
ETEC	lt, st	1	0	0	0	1
EAEC	aggR	0	3	6	2	11
EIEC	ipaH	1	2	0	0	3
Total		2	5	7	2	16
Strains that did not maintain sufficient quality for genome analysis
Pathotype	Marker genes	2012	2013	2014	2015	Total
EPEC	eae	1	3	1	2	6
ETEC	lt, st	0	0	0	0	0
EAEC	aggR	0	3	4	1	8
EIEC	ipaH	1	0	0	0	0
Total		2	6	5	3	16
Strains used for detailed genomic analysis
Pathotype	Marker genes	2012	2013	2014	2015	Total
EPEC	eae	1	15	7	4	28
ETEC	lt, st	0	1	1	0	2
EAEC	aggR	3	17	7	2	29
EIEC	ipaH	0	2	1	0	4
Total		4	35	16	6	61
EPEC: enteropathogenic E. coli
ETEC: enterotoxigenic E. coli
EAEC: enteroaggregative E. coli
EIEC: enteroinvasive E. coli
