# Supplementary material for: Genomic characterization of endemic diarrheagenic Escherichia coli and Escherichia albertii from infants with diarrhea in Vietnam
Source: PLoS Negl Trop Dis. 2023 Apr 4;17(4):e0011259. doi: 10.1371/journal.pntd.0011259 (PMC10104362; doi:10.1371/journal.pntd.0011259)
Supplement: S3 Table — (XLSX) [file pntd.0011259.s003.xlsx]

## Sheet: S3 Table
S3 Table. Results of homology search for drug resistance genes using assembled genomes
Strain ID	CMY_Bla__CMY-2.v2	CMY_Bla__CMY-42	CTX-M_Bla__CTX-M-14	CTX-M_Bla__CTX-M-15	CTX-M_Bla__CTX-M-27	CTX-M_Bla__CTX-M-55	CTX-M_Bla__CTX-M-65	OXA_Bla__OXA-1	OXA_Bla__OXA-10	TEM_Bla__TEM-104	TEM_Bla__TEM-105	AAC3_AGly__aac3-IIa.v1	AAC3_AGly__aac3-IId	AAC3_AGly__aac3-IV	AAC6'_AGly__aac6'-Ib-cr.v2	ANT2''_AGly__ant2''-Ia	ANT3''_AGly__aadA2	ANT3''_AGly__aadA5	ANT3''_AGly__ant3''-IIa	APH3'_AGly__aph3'-Ia	APH3'_AGly__aph3-Ia.v1	APH4_AGly__aph4-Ia	SAT_AGly__sat-2	StrA_AGly__strA.v1	StrB_AGly__strB.v1	Erm_MLS__ermB.v1	LnuF_MLS__lnuF.v1	MefB_MLS__mefB	MphA_MLS__mphA	MphB_MLS__mphB.v2	Cat_Phe__catA1	Cat_Phe__catII.2	CatBx_Phe__CatB4.v1	CmlA_Phe__cmlA1	CmlA_Phe__cmlA5	CmlA_Phe__cmlA6	FloR_Phe__floR.v1	FloR_Phe__floR.v2	TetA_Tet__tetA.v1	TetB_Tet__tetB.v2	QnrS_Flq__qnrS1	Arr_Rif__arr-2	Dfr_Tmt__dfrA1.v1	Dfr_Tmt__dfrA14.v2	Dfr_Tmt__dfrA17	Dfr_Tmt__dfrA5	Dfr_Tmt__dfrA8	Sul_Sul__sul1	Sul_Sul__sul2
ECV11	.	.	.	.	.	.	.	.	.	.	.	.	.	.	.	.	.	.	.	.	.	.	.	.	.	.	.	.	.	97.47	.	.	.	.	.	.	.	.	.	.	.	.	.	.	.	.	.	.	.
ECV15-3	.	.	.	.	100	100	.	.	.	.	99.88	99.77	.	.	.	.	.	100	99.59	.	.	.	.	.	.	.	.	.	100	95.58	99.85	.	.	.	.	.	.	.	100	.	.	.	.	.	100	.	.	100	.
ECV23-2	.	.	.	100	.	.	.	.	.	.	99.88	.	99.88	.	.	.	.	100	.	.	.	.	.	.	.	98.92	.	.	100	98.11	.	.	.	.	.	.	.	.	.	.	.	.	.	.	100	.	.	100	.
ECV37	.	.	.	.	.	.	.	.	.	.	99.88	.	.	.	.	.	.	100	.	.	.	.	.	.	.	.	.	.	100	98.11	.	.	.	.	.	.	.	.	100	.	.	.	.	.	100	.	.	100	.
ECV39	.	.	.	.	.	.	.	.	.	.	99.88	.	99.88	.	.	.	.	100	.	.	.	.	.	99.88	99.88	.	.	.	100	98.32	.	.	.	.	.	.	.	.	100	.	.	.	.	.	100	.	.	100	100
ECV149	.	.	.	.	.	.	.	.	.	.	.	.	.	.	.	.	.	.	.	.	.	.	.	.	.	.	.	.	.	97.47	.	.	.	.	.	.	.	.	.	.	.	.	.	.	.	.	.	.	.
ECV231	100	.	.	.	.	.	.	.	.	.	99.88	.	.	.	.	.	.	.	.	.	.	.	.	99.75	99.88	.	.	.	.	97.47	.	96.11	.	.	.	.	.	.	100	.	100	.	.	99.79	.	.	.	.	100
ECV282	.	.	.	.	100	.	.	.	.	100	.	.	99.88	.	.	100	.	100	99.75	.	.	.	.	99.88	99.88	99.59	.	.	100	98.32	.	.	.	.	.	100	.	.	100	.	100	.	.	.	100	.	.	100	100
ECV283	.	.	.	.	.	.	.	.	.	100	.	.	99.88	.	.	.	.	100	.	.	.	.	.	99.88	99.88	.	.	.	100	98.32	.	.	.	.	.	.	.	.	100	.	100	.	.	.	100	.	.	100	100
ECV284	.	.	.	.	.	.	.	.	100	100	.	.	99.88	.	.	.	.	100	.	.	99.88	.	.	99.88	99.88	.	.	100	100	98.32	.	.	.	.	.	.	100	.	.	.	100	100	.	99.79	100	.	.	100	100
ECV285	.	.	.	.	.	.	.	.	.	100	.	.	99.88	.	.	.	.	100	.	.	.	.	.	99.88	99.88	.	.	.	100	98.32	.	.	.	.	.	.	.	.	100	.	100	.	.	.	100	.	.	100	100
ECV286	.	.	.	.	.	.	.	.	.	.	.	.	.	.	.	.	.	.	99.75	.	99.88	.	.	.	.	.	.	100	.	98.32	.	.	.	.	100	.	.	.	99.92	.	100	100	.	.	.	.	.	.	.
ECV457	.	.	.	.	.	.	.	.	.	.	99.88	.	.	.	.	.	.	.	.	.	.	.	.	.	.	.	.	.	100	98.11	.	.	.	.	.	.	.	.	.	.	.	.	.	.	.	100	.	100	.
ECV463	.	.	.	.	.	.	.	.	.	.	99.88	.	.	.	.	.	.	.	.	.	.	.	.	.	.	.	.	.	.	98.11	99.85	.	.	.	.	.	.	.	.	.	.	.	.	.	.	100	.	100	.
ECV340	.	.	.	.	.	.	.	.	.	.	.	.	.	.	.	.	.	.	.	.	.	.	.	.	.	.	.	.	.	98.11	.	.	.	.	.	.	.	.	.	.	.	.	.	.	.	.	.	.	.
ECV371	.	.	.	.	.	.	.	.	.	.	.	.	.	.	.	.	.	.	99.38	.	.	.	100	.	100	.	.	.	.	98.53	.	.	.	.	.	.	.	.	100	.	.	.	100	.	.	.	.	.	100
ECV425	.	.	.	.	.	.	.	.	.	.	.	.	.	.	.	.	.	.	.	.	.	.	.	.	.	.	.	.	.	98.11	.	.	.	.	.	.	.	.	.	.	.	.	.	.	.	.	.	.	.
ECV430.2	.	.	.	.	.	.	.	.	.	.	99.88	.	.	.	.	.	.	.	.	.	.	.	.	99.75	99.88	.	.	.	.	97.9	.	.	.	.	.	.	.	99.83	.	.	.	.	.	99.79	.	.	.	.	100
ECV465	.	.	.	.	.	.	.	.	.	.	99.88	.	.	.	.	.	.	.	.	.	.	.	.	.	.	.	.	.	.	98.11	99.85	.	.	.	.	.	.	.	.	.	.	.	.	.	.	100	.	100	.
ECV467	.	.	.	.	.	.	.	.	.	.	99.88	.	.	.	.	.	.	.	.	.	.	.	.	.	.	.	.	.	.	98.11	99.85	.	.	.	.	.	.	.	.	.	.	.	.	.	.	100	.	100	.
ECV481-2	.	.	.	.	.	.	.	.	.	.	99.88	99.77	.	.	.	.	.	100	99.59	.	.	.	.	.	.	.	.	.	100	95.58	99.85	.	.	.	.	.	.	.	100	.	.	.	.	.	100	.	.	100	.
ECV482	.	.	.	.	.	.	.	.	.	.	99.88	99.77	.	.	.	.	.	100	99.59	.	.	.	.	.	.	.	.	.	100	95.58	99.85	.	.	.	.	.	.	.	100	.	.	.	.	.	100	.	.	100	.
ECV494	.	.	.	.	.	.	.	.	.	.	99.88	.	.	.	.	.	.	.	.	.	.	.	.	.	.	.	.	.	.	98.11	99.85	.	.	.	.	.	.	.	.	.	.	.	.	.	.	100	.	100	.
ECV523-4	.	.	.	.	.	.	.	.	.	.	.	.	.	.	.	.	.	.	99.38	.	.	.	100	99.88	100	.	.	.	.	98.53	.	.	.	.	.	.	.	.	100	.	.	.	100	.	.	.	.	.	100
ECV539-1	.	.	.	.	.	100	.	.	.	.	99.88	99.77	.	.	.	.	.	100	99.59	.	.	.	.	.	.	.	.	.	100	95.58	99.85	.	.	.	.	.	.	.	100	.	.	.	.	.	100	.	.	100	.
ECV519-1	.	.	.	.	.	100	.	.	.	.	99.88	99.77	.	.	.	.	.	100	99.59	.	.	.	.	.	.	.	.	.	100	95.58	99.85	.	.	.	.	.	.	.	100	.	.	.	.	.	100	.	.	100	.
ECV521-4	.	.	.	.	.	100	.	.	.	.	99.88	99.77	.	.	.	.	.	100	99.59	.	.	.	.	.	.	.	.	.	100	95.58	99.85	.	.	.	.	.	.	.	100	.	.	.	.	.	100	.	.	100	.
ECV525-1	.	.	.	.	.	.	.	.	.	.	99.88	.	.	.	.	.	.	.	.	.	.	.	.	.	.	.	.	.	.	98.11	.	.	.	.	.	.	.	.	.	.	.	.	.	.	.	.	.	.	.
ECV534-2	.	.	.	.	100	.	.	.	.	.	99.88	99.77	.	.	.	.	.	100	99.59	.	.	.	.	.	.	99.59	.	.	100	95.58	99.85	.	.	.	.	.	.	.	100	.	.	.	.	.	100	.	.	100	.
ECV543-4	.	.	.	.	.	100	.	.	.	.	99.88	99.77	.	.	.	.	.	100	99.59	.	.	.	.	.	.	.	.	.	100	95.58	99.85	.	.	.	.	.	.	.	100	.	.	.	.	.	100	.	.	100	.
ECV607-1	.	.	.	.	.	100	.	.	.	.	99.88	99.76	.	.	.	.	.	100	99.59	.	.	.	.	.	.	.	.	.	100	95.58	99.85	.	.	.	.	.	.	.	100	.	.	.	.	.	.	.	.	100	.
ECV611-1	.	.	.	.	100	100	.	.	.	.	.	.	.	.	.	.	.	100	.	.	.	.	.	99.88	99.88	99.59	.	.	100	97.48	.	.	.	.	.	.	.	.	100	.	.	.	.	.	100	.	.	100	100
ECV613-1	.	.	100	.	.	.	.	.	.	.	.	.	.	.	.	.	.	.	.	.	.	.	.	.	.	.	.	.	.	96.42	99.85	.	.	.	.	.	.	.	100	.	.	.	.	.	.	100	.	100	.
ECV615-1	.	.	.	.	.	.	.	.	.	.	.	.	.	.	.	.	.	.	.	.	.	.	.	.	.	.	.	.	.	97.9	.	.	.	.	.	.	.	.	.	.	.	.	.	.	.	.	.	.	.
ECV625-1	.	.	99.89	.	.	.	.	.	.	.	99.88	.	99.88	.	.	.	.	100	.	.	.	.	.	99.88	99.88	.	.	.	100	.	.	.	.	.	.	.	.	.	100	.	.	.	.	.	100	.	.	100	100
ECV626-1	.	.	.	.	.	100	.	.	.	.	99.88	.	.	.	.	.	.	.	.	.	.	.	.	.	.	.	.	.	.	96.84	99.85	.	.	.	.	.	.	.	.	99.75	.	.	.	.	.	100	.	100	.
ECV628-1	.	.	.	.	100	.	.	.	.	.	.	.	.	.	.	.	.	100	.	.	.	.	.	99.88	99.88	99.59	.	.	100	97.48	.	.	.	.	.	.	.	.	100	.	.	.	.	.	100	.	.	100	100
ECV630-1	.	.	.	.	.	.	.	.	.	.	.	.	.	.	.	.	.	.	.	.	.	.	.	.	.	.	.	.	.	97.9	.	.	.	.	.	.	.	.	.	.	.	.	.	.	.	.	.	.	.
ECV631-3	.	.	.	.	.	.	.	.	.	.	.	.	.	.	.	.	.	.	.	.	.	.	.	.	.	.	.	.	.	97.9	.	.	.	.	.	.	.	.	.	.	.	.	.	.	.	.	.	.	.
ECV659-2	.	.	.	.	.	.	.	.	.	.	.	.	.	.	.	.	.	.	.	.	.	.	.	.	.	.	.	.	.	97.9	.	.	.	.	.	.	.	.	.	.	.	.	.	.	.	.	.	.	.
ECV820-5	.	.	.	.	.	.	.	.	.	.	.	.	.	.	.	.	.	.	.	.	.	.	.	99.88	99.64	.	.	.	.	.	.	.	.	.	.	.	.	.	100	.	.	.	.	99.59	.	.	.	.	100
ECV778-1	.	.	.	.	.	.	.	.	.	.	99.88	.	.	.	.	.	.	.	.	.	.	.	.	99.88	99.64	.	.	.	.	.	.	.	.	.	.	.	.	.	100	.	.	.	.	99.79	.	.	.	.	100
ECV802-1	.	.	.	.	.	.	.	.	.	.	99.88	.	.	.	.	.	.	.	.	.	.	.	.	99.88	99.64	.	.	.	.	.	.	.	.	.	.	.	.	.	100	.	.	.	.	99.79	.	.	.	.	100
ECV853-1	.	.	.	.	100	.	.	.	.	.	.	.	.	.	.	.	.	.	.	.	.	.	.	.	.	.	.	.	.	96.42	99.85	.	.	.	.	.	.	.	100	.	.	.	.	.	.	100	.	100	.
ECV852-5	100	.	.	.	.	.	.	.	.	.	99.88	.	.	.	.	.	.	.	.	.	.	.	.	99.88	99.88	.	.	.	.	98.11	.	.	.	.	.	.	.	.	100	.	.	.	.	.	.	.	100	.	100
ECV890-1	.	.	.	.	100	.	.	.	.	.	.	.	.	.	.	.	.	100	.	.	.	.	.	.	.	99.59	.	.	100	97.69	.	.	.	.	.	.	.	.	.	.	.	.	.	.	100	.	.	100	.
ECV865-1	.	.	.	100	.	.	.	100	.	.	.	99.77	.	.	100	.	.	100	.	.	.	.	.	99.88	.	.	.	.	99.89	98.32	.	.	100	.	.	.	.	.	100	.	.	.	.	.	100	.	.	100	99.88
ECV896-2	100	.	.	.	.	.	.	.	.	.	99.88	.	.	.	.	.	.	100	.	.	.	.	.	.	.	.	.	.	100	98.11	.	.	.	.	.	.	.	.	100	.	.	.	.	.	.	.	.	100	.
ECV915-2	.	.	.	.	.	.	.	.	.	.	99.88	.	99.88	.	.	.	.	.	.	.	.	.	.	99.88	93.55	99.59	.	.	99.89	98.32	.	.	.	.	.	.	.	.	.	.	.	.	.	.	.	.	.	.	100
ECV939-2	.	.	.	.	.	.	.	.	.	.	.	.	.	.	.	.	.	.	.	.	.	.	.	.	.	.	.	.	.	98.95	.	.	.	.	.	.	.	.	.	.	.	.	.	.	.	.	.	.	.
ECV945-4	.	.	.	.	.	.	100	.	.	100	.	.	.	100	.	.	100	.	99.88	99.12	.	100	.	99.88	99.76	.	99.88	.	.	.	.	.	.	99.92	.	.	.	.	100	.	100	100	.	99.79	.	.	.	.	100
ECV956-1	.	.	.	.	100	.	.	.	.	.	.	.	.	.	.	.	.	.	.	.	.	.	.	.	.	.	.	.	.	96.42	99.85	.	.	.	.	.	.	.	100	.	.	.	.	.	.	100	.	100	.
ECV958-2	.	.	.	.	.	.	.	.	.	.	99.88	99.77	.	.	.	.	.	100	99.59	.	.	.	.	.	.	.	.	.	100	95.58	99.85	.	.	.	.	.	.	.	100	.	.	.	.	.	100	.	.	100	.
ECV960-1	.	.	.	.	100	.	.	.	.	.	99.88	.	99.88	.	.	.	.	100	.	.	.	.	.	99.88	99.88	99.59	.	.	100	97.89	.	.	.	.	.	.	.	.	100	.	.	.	.	.	100	.	.	100	100
ECV970-2	.	.	.	.	100	.	.	.	.	.	99.88	.	.	.	.	.	.	.	.	.	.	.	.	99.88	100	99.59	.	.	100	98.32	.	.	.	.	.	.	.	.	100	.	.	.	.	.	100	.	.	.	100
ECV998-1	.	.	.	.	.	.	.	.	.	.	99.88	.	99.88	.	.	.	.	.	.	.	.	.	.	99.88	93.55	99.59	.	.	99.89	98.32	.	.	.	.	.	.	.	.	.	.	.	.	.	.	.	.	.	.	100
ECV1007-1	.	99.91	.	.	.	.	.	.	.	.	99.88	.	99.88	.	.	.	.	100	.	.	.	.	.	.	.	.	.	.	100	97.26	.	.	.	.	.	.	.	.	.	.	.	.	.	.	100	.	.	.	.
ECV1009-1	.	.	.	.	.	.	.	.	.	.	.	.	.	.	.	.	.	.	.	.	.	.	.	.	.	.	.	.	.	.	.	.	.	.	.	.	.	.	.	.	.	.	.	.	.	.	.	.	.
ECV1020.1	.	100	.	.	.	.	.	.	.	.	99.88	.	99.88	.	.	.	.	.	97.43	.	.	.	.	.	.	.	.	.	100	95.58	.	.	.	.	.	.	.	.	.	.	.	.	.	.	100	.	.	.	.
ECV1022.1	.	.	.	.	100	.	.	.	.	.	.	.	.	.	.	.	.	100	.	.	.	.	.	99.88	100	99.59	.	.	100	.	.	.	.	.	.	.	.	.	.	.	.	.	.	.	100	.	.	100	100
ECV1024.1	.	.	.	.	100	.	.	.	.	.	.	.	.	.	.	.	.	100	.	.	.	.	.	99.88	100	99.59	.	.	100	.	.	.	.	.	.	.	.	.	.	99.75	.	.	.	.	100	.	.	100	100
Gray cells indicate the genes confirmed to be different from the results of drug resistance gene screening using raw sequences shown in Table S2.
[truncated: 2 more columns]
